# Supplementary material for: Synthesis of New Spiro-Cyclopropanes Prepared by Non-Stabilized Diazoalkane Exhibiting an Extremely High Insecticidal Activity
Source: Molecules. 2022 Apr 12;27(8):2470. doi: 10.3390/molecules27082470 (PMC9025669; doi:10.3390/molecules27082470)
Supplement: Supplementary file 1 [file molecules-27-02470-s001.zip]

Archive with 1 entries (1 files):
- molecules-1653131-Supplementary.pdf
